# Supplementary material for: The shape of the contact–density function matters when modelling parasite transmission in fluctuating populations
Source: R Soc Open Sci. 2017 Nov 22;4(11):171308. doi: 10.1098/rsos.171308 (PMC5717690; doi:10.1098/rsos.171308)
Supplement: Supporting Code for The shape of the contact-density function matters when modelling disease transmission in fluctuating populations [file rsos171308supp2.zip]

Archive with 4 entries (3 files):
- Code transmission density sims.R
- __MACOSX/
- __MACOSX/._Code transmission density sims.R
- norm.dem.all.rds
