# Supplementary material for: The shape of the contact–density function matters when modelling parasite transmission in fluctuating populations
Source: R Soc Open Sci. 2017 Nov 22;4(11):171308. doi: 10.1098/rsos.171308 (PMC5717690; doi:10.1098/rsos.171308)
Supplement: Supporting Code for The shape of the contact-density function matters when modelling disease transmission in fluctuating populations [file rsos171308supp2.zip › Code transmission density sims.R]

# --------------------------------------------

# Supporting R Code

# The shape of the contact-density function matters when modelling parasite transmission in fluctuating populations
# Benny Borremans, Jonas Reijniers, Niel Hens, Herwig Leirs

# Last update: 17 Aug 2017

# bennyborremans@gmail.com
# --------------------------------------------


# --------------------------------------------

# All code in the next section needs to be loaded before continuing to run the models.

# --------------------------------------------

# fitted contact functions:
freqdep.fun=function(density) 1.14*density^0
densdep.fun=function(density) 0.0092*density
power.fun=function(density) 0.1238*density^0.5
sigmoid.fun=function(density) 2.13/(1+exp(-0.05*(density-101.2)))


# beta conversion constants:
func=c("freqdep","densdep","power","sigmoid")
beta.const=c(1.000000,1.821664,1.216116,1.773140)
beta.const.maxprev40perc=c(1.49,0.86,0.7,0.71)    # for v = 50
beta.const.cuminc200perc=c(0.64,1.06,0.73,0.99)   # for v = 50

betaconstants=data.frame(beta1=beta.const,beta2=beta.const.maxprev40perc,beta3=beta.const.cuminc200perc)


# model parameters
one.hour=1/365/24  # 1 time unit = 1 year
one.day=1/365

I0=1   # number of infected starting individuals
t0=0
end_time=10 # year
taumax=12    # standard time steps in hours

# demography:
demogr.fun=function(t,m) (exp(s/2)/(besselI(s/2,0)))*exp(-s*(cos((pi*t)-phi)^2))*m
# demographic parameters:
s=2.7
phi=0.42
m=7
m2=7.0227


# stochastisc model with deterministic demography ----

# load deterministic demographics
norm.dem.all=loadRDS("norm.dem.all.rds")


stocSIRmodel=function(N,v,gamma)
{
  
  S=N
  I=0
  R=0
  dens.param=N/100
  times=c()
  S.out=c()
  I.out=c()
  R.out=c()
  betas=c()
  t=0
  prev.idx=1
  norm.times=norm.dem.all[[as.character(N)]][,1]
  norm.births=norm.dem.all[[as.character(N)]][,3]
  norm.deaths=norm.dem.all[[as.character(N)]][,4]
  
  infection.started=F
  
  while(t<end_time)
  { 
    
    
    
    if(t>t0 & infection.started==F)
    {
      
      I=I0
      infection.started=T
    }
    
    if(infection.started==F)
    {
      beta=0
      if(S<10) tau=min((c(taumax*one.hour,(1/(m*S)))))
      if(S>=10) tau=taumax*one.hour

      next.idx=which.min(abs((t+tau)-norm.times))
      
      event3=sum(norm.births[prev.idx:next.idx]) # deterministic birth, integer
      
      event4a=sum(norm.deaths[prev.idx:next.idx]) # deterministic death, integer
      
      
      if(next.idx<prev.idx){
        event3=0
        event4a=0
        
      }

      S=S+event3-event4a

      if(S==0){break}
    }
    
    
    if(infection.started==T)
    {
      # re-calculate beta using contact function
      beta=contact.fun((S+I+R)/dens.param)*v
      if(sum(S,I,R)==0){break}
      if(any(c(S,I,R)<10)){
        if(S<10) tau=min((c(taumax*one.hour,((S+I+R)/(beta*S*I)),(1/(m*S)))))
        if(I<10) tau=min((c(taumax*one.hour,(1/(gamma*I)),(1/(m*I)))))
        if(R<10) tau=min((c(taumax*one.hour,(1/(m*R)))))
        if(all(c(S,I)<10)) tau=min((c(taumax*one.hour,((S+I+R)/(beta*S*I)),(1/(m*S)),(1/(gamma*I)),(1/(m*I)))))
        if(all(c(S,R)<10)) tau=min((c(taumax*one.hour,((S+I+R)/(beta*S*I)),(1/(m*S)),(1/(m*R)))))
        if(all(c(I,R)<10)) tau=min((c(taumax*one.hour,(1/(m*R)),(1/(gamma*I)),(1/(m*I)))))
        if(all(c(S,I,R)<10)) tau=min((c(taumax*one.hour,((S+I+R)/(beta*S*I)),(1/(m*S)),(1/(gamma*I)),(1/(m*I)),(1/(m*R)))))
      }
      if(all(c(S,I,R)>=10)) tau=taumax*one.hour
      
      
      event1=rpois(1,tau*((beta*S*I)/(S+I+R)))   # infection
      event2=rpois(1,tau*(gamma*I))    # recovery

      
      next.idx=which.min(abs((t+tau)-norm.times))
      
      event3=sum(norm.births[prev.idx:next.idx]) # deterministic birth, integer
      
      event4a=sum(norm.deaths[prev.idx:next.idx]) # deterministic death, integer
      
      if(next.idx<prev.idx){
        event3=0
        event4a=0
        
      }
      # randomly assign deaths to S, I or R
      
      random.death=runif(n=event4a,min = 1,max=(S+I+R))
      
      event4=sum(random.death<=S)      # death S
      event5=sum(random.death>S & random.death<=(S+I))      # death I
      event6=sum(random.death>(S+I) & random.death<=(S+I+R))     # death R
      
      
      
      if(any(c((S-event1+event3-event4),(I+event1-event2-event5),(R+event2-event6))<0)){
        no.neg=F
        while(no.neg==F){
          tau=tau/2
          event1=rpois(1,tau*((beta*S*I)/(S+I+R)))     # infection
          event2=rpois(1,tau*(gamma*I))    # recovery
          
          next.idx=which.min(abs((t+tau)-norm.times))
          
          event3=sum(norm.births[prev.idx:next.idx]) # deterministic birth, integer
          
          event4a=sum(norm.deaths[prev.idx:next.idx]) # deterministic death, integer
          
          if(next.idx<prev.idx){
            event3=0
            event4a=0
            
          }
          # randomly assign deaths to S, I or R
          
          random.death=runif(n=event4a,min = 1,max=(S+I+R))
          
          event4=sum(random.death<=S)      # death S
          event5=sum(random.death>S & random.death<=(S+I))      # death I
          event6=sum(random.death>(S+I) & random.death<=(S+I+R))     # death R
          
          
          
          if(all(c((S-event1+event3-event4),(I+event1-event2-event5),(R+event2-event6))>=0)){no.neg=T}
        }
      }
      
      S=S-event1+event3-event4
      I=I+event1-event2-event5
      R=R+event2-event6
      
      
    }  # end if infection started
    
    t=t+tau
    prev.idx=next.idx+1
    times=c(times,t)
    S.out=c(S.out,S)
    I.out=c(I.out,I)
    R.out=c(R.out,R)
    betas=c(betas,beta)
    
    if(I==0 & t>(t0+(1/gamma))){break}
    #print(t)
  }
  data=data.frame(times,S.out,I.out,R.out,betas)
}


# --------------------------------------------

# Run model for different parameter settings - example

# --------------------------------------------

sims=1000

pop.sizes=c(100,500,1000,5000,10000,50000,100000)

v0=50
gammas=c(1/(1*one.day),1/(7*one.day),1/(14*one.day),1/(30*one.day),1/(60*one.day),1/(120*one.day))  

funcs=c("freqdep","densdep","power","sigmoid")

for(i3 in 1:3)   # the different beta constants 
{
          
          teller=1
          output=data.frame(cfun=character(0),popsize=numeric(0),simulation=numeric(0),extinction.time=numeric(0),gamma=numeric(0),t0=numeric(0),betafunc=numeric(0))
          output$cfun=as.character(output$cfun)
          
          t0=1
          
          
          for(f in 1:4)
          {
                    if(f==1) contact.fun=freqdep.fun
                    if(f==2) contact.fun=densdep.fun
                    if(f==3) contact.fun=power.fun
                    if(f==4) contact.fun=sigmoid.fun
                    
                    if(i3==1) v=v0*beta.const[f]
                    if(i3==2) v=v0*beta.const.maxprev40perc[f]
                    if(i3==3) v=v0*beta.const.cuminc200perc[f]
                    
                    for(i in 1:length(gammas))  
                    {
                              
                              for(i2 in 1:length(pop.sizes))  
                              {
                                        pop.size=pop.sizes[i2]
                                        for(ii in 1:sims)  
                                        {
                                                  outp=stocSIRmodel(N=pop.size,v = v,gamma = gammas[i])
                                                  
                                                  output[teller,1]=as.character(funcs[f])
                                                  output[teller,2]=pop.size
                                                  output[teller,3]=ii
                                                  output[teller,4]=max(outp$times)
                                                  output[teller,5]=gammas[i]
                                                  output[teller,6]=t0
                                                  output[teller,7]=i3
                                                  
                                                  teller=teller+1
                                        }
                                        print(paste("function =",funcs[f],", gamma = ",gammas[i],", N = ",pop.size,", beta func = ",i3))
                              }
                    }
          }
          assign(paste("model_output_for_betaconstant_",i3,sep=""),output)
}

# result = 3 dataframes, one for each betaconstant
